# Supplementary material for: High-Performance Boron Nitride-Based Membranes for Water Purification
Source: Nanomaterials (Basel). 2022 Jan 29;12(3):473. doi: 10.3390/nano12030473 (PMC8838071; doi:10.3390/nano12030473)
Supplement: Supplementary file 1 [file nanomaterials-12-00473-s001.zip]

Archive with 1 entries (1 files):
- nanomaterials-1543225-supplementary.pdf
